# Supplementary material for: Comprehensive Transcriptomic Profiling Reveals Rotavirus-Induced Alterations in Both Coding and Long Non-Coding RNA Expression in MA104 Cells
Source: Viruses. 2026 Jan 20;18(1):129. doi: 10.3390/v18010129 (PMC12846614; doi:10.3390/v18010129)
Supplement: Supplementary file 1 [file viruses-18-00129-s001.zip]

Archive with 1 entries (1 files):
- viruses-4037868-supplementary.pdf
